# Supplementary material for: Brassica rapa subsp. Chinensis juice enhances Bacillus subtilis selectively in leafy green production
Source: Environ Microbiol Rep. 2023 Mar 14;15(3):229–38. doi: 10.1111/1758-2229.13154 (PMC10464693; doi:10.1111/1758-2229.13154)
Supplement: Supplementary file 3 — Table S1. Raw data from the non‐target ultra‐performance liquid chromatography‐quadrupole time‐of‐flight mass spectrometry (UPLC‐Q‐TOF‐MS). [file EMI4-15-229-s004.xlsx]

## Sheet: day 0 vs day 1
Compound	Compound ID	Accepted?	Adducts	Formula	Score	Fragmentation Score	Mass Error (ppm)	Isotope Similarity	Theoretical Isotope Distribution	Link	Description	Neutral mass (Da)	m/z	Charge	Retention time (min)	Anova (p)	q Value	Max Fold Change
3.51_231.0976m/z	CSID35032808	*	M-H	C9H16N2O5	43.4	27.4	-4.49172	95.0292	100 - 10.8 - 1.56 - 0.127	http://nonlinear.com/redirect/outbound?p=chemspider&param=35032808	4-Hydroxyprolylthreonine		231.098	1	3.50708	6.80023e-05	0.000591711	2.44123
13.79_229.1441m/z	CSID21418733	*	M-H	C12H22O4	43.7	21.4	-1.83494	99.1898	100 - 13.4 - 1.65 - 0.141	http://nonlinear.com/redirect/outbound?p=chemspider&param=21418733	9-Ethyl-3-(hydroxymethyl)-1,7-dioxaspiro[5.5]undecan-4-ol		229.144	1	13.7853	6.93599e-06	8.39362e-05	22.1049
13.76_297.1696m/z	CSID8419423	*	M+FA-H	C15H24O3	47.3	45	-4.58053	96.6639	100 - 16.6 - 1.91 - 0.165	http://nonlinear.com/redirect/outbound?p=chemspider&param=8419423	(1E,6R,7R,8S)-6,7-Dihydroxy-8-isopropyl-5-methylene-1-cyclodecene-1-carbaldehyde		297.17	1	13.7638	5.10904e-05	0.000464577	2.42123
13.42_608.2680n	CSID2339065	*	M-H, M+FA-H	C35H36N4O6	36.6	0	7.44477	91.2275	100 - 40 - 9.01 - 1.47 - 0.192	http://nonlinear.com/redirect/outbound?p=chemspider&param=2339065	3,8,13,17-tetramethyl-12-vinyl-2,7,18-Porphinetripropionic acid	608.268	653.266	1	13.4214	0.000406332	0.00270336	1.57235
13.02_653.2659m/z	CSID16736703	*	M-H	C36H38N4O8	39.4	13	6.44863	91.2126	100 - 41.1 - 9.89 - 1.75 - 0.249	http://nonlinear.com/redirect/outbound?p=chemspider&param=16736703	3,8,12,17-tetramethyl-2,7,13,18-Porphinetetrapropionic acid		653.266	1	13.0217	1.7998e-06	2.63942e-05	1.91893
13.79_252.1333n	CSID35014081	*	M-H, M+FA-H	C14H20O4	39.8	17.7	-11.4684	93.6568	100 - 15.5 - 1.95 - 0.178	http://nonlinear.com/redirect/outbound?p=chemspider&param=35014081	1,7-Dihydroxy-6,6-dimethyl-3,5,5a,6,7,8,9a,9b-octahydronaphtho[1,2-c]furan-9(1H)-one	252.133	297.131	1	13.7853	5.8266e-07	1.01267e-05	18.1477
11.67_1269.3532m/z	47163	*	M-H	C59H66O31	39.4	0	1.31433	98.4123	100 - 65.8 - 27.6 - 8.7 - 2.26 - 0.503		Malvidin 3-O-[6-O-[4-O-[4-O-(6-O-caffeoyl-beta-D-glucopyranosyl)-p-coumaroyl]-alpha-L-rhamnosyl]-beta-D-glucopyranoside]-5-O-beta-D-glucopyranoside		1269.35	1	11.6659	7.39572e-08	1.7273e-06	38.6907
11.66_959.2832m/z	95557	*	M-H	C45H52O23	38.6	0	0.523987	93.5263	100 - 50.1 - 17 - 4.34 - 0.919 - 0.168	http://nonlinear.com/redirect/outbound?p=hmdb&param=HMDB41127	1,2,2'-Trisinapoylgentiobioside		959.283	1	11.6587	1.86355e-10	1.03557e-08	19.7564
11.47_704.1253n	50809	*	M-H, M+FA-H	C28H32O19S	38.6	0	-0.810175	94.0494	100 - 32.2 - 13.4 - 3.18 - 0.716 - 0.128		Isorhamnetin 3-(4''-sulfatorutinoside)	704.125	703.118	1	11.4735	6.65855e-09	2.2355e-07	12.3357
11.47_701.1332m/z	51367	*	M+FA-H	C31H28O16	37.1	0	-4.1063	90.2804	100 - 34.5 - 9.04 - 1.75 - 0.288		Quercetagetin 4'-methyl ether 7-(6-(E)-caffeylglucoside)		701.133	1	11.4735	1.39628e-08	4.15463e-07	13.4413
11.47_339.2585m/z	73839	*	M+FA-H	C19H34O2	33.1	0	14.976	80.812	100 - 21 - 2.51 - 0.218		cis-10, cis-13-nonadecadienoic acid; C19:2n-6,9		339.258	1	11.4735	3.35449e-06	4.47585e-05	24.0337
11.47_339.0719m/z	CSID10128116	*	M-H	C15H16O9	46	31.7	-0.648711	98.9676	100 - 16.8 - 3.16 - 0.373	http://nonlinear.com/redirect/outbound?p=chemspider&param=10128116	Sinapoyl malate		339.072	1	11.4735	3.18911e-08	8.34156e-07	6.10871
13.87_227.1285m/z	CSID13352546	*	M-H	C12H20O4	39.6	1.75	-1.7397	98.4243	100 - 13.4 - 1.64 - 0.14	http://nonlinear.com/redirect/outbound?p=chemspider&param=13352546	5-Heptyl-2-oxotetrahydro-3-furancarboxylic acid		227.128	1	13.8711	0.000155462	0.00119712	4.43546
13.91_601.2666m/z	85499	*	M+FA-H	C32H36N4O5	39.3	0	-0.38732	97.1505	100 - 36.7 - 7.56 - 1.13 - 0.135	http://nonlinear.com/redirect/outbound?p=hmdb&param=HMDB15436	Quinidine barbiturate		601.267	1	13.914	2.08768e-05	0.000214403	49.0164
17.74_307.1909m/z	88500	*	M+FA-H	C17H26O2	39	0	-2.08079	97.3201	100 - 18.8 - 2.07 - 0.169	http://nonlinear.com/redirect/outbound?p=hmdb&param=HMDB32501	Santalyl acetate		307.191	1	17.738	0.000155252	0.00119582	14.6755
16.49_327.2174m/z	CSID22912859	*	M-H	C18H32O5	51.7	62.9	-0.797532	96.6172	100 - 20 - 2.93 - 0.319	http://nonlinear.com/redirect/outbound?p=chemspider&param=22912859	(10E,15Z)-9,12,13-Trihydroxy-10,15-octadecadienoic acid		327.217	1	16.4896	0.0401016	0.112532	1.2541
16.38_213.1492m/z	CSID30790802	*	M+FA-H	C11H20O	52.4	65.9	-2.21386	98.5944	100 - 12.2 - 0.881	http://nonlinear.com/redirect/outbound?p=chemspider&param=30790802	(2R)-1,2,7,7-Tetramethylbicyclo[2.2.1]heptan-2-ol		213.149	1	16.3823	0.0107634	0.0404482	1.9576
16.10_315.0506m/z	3445	*	M-H	C16H12O7	51.1	58.3	-1.1909	98.4886	100 - 17.7 - 2.91 - 0.331		Isorhamnetin		315.051	1	16.1042	0.00687846	0.0282255	84.382
15.40_329.2332m/z	CSID8034429	*	M-H	C18H34O5	48.8	45.7	-0.575587	98.9247	100 - 20 - 2.93 - 0.32	http://nonlinear.com/redirect/outbound?p=chemspider&param=8034429	(-)-pinellic acid		329.233	1	15.4049	0.136701	0.278349	1.42295
15.21_745.2723m/z	CSID13628281	*	M+FA-H	C37H40N4O10	44.7	26.9	-0.418912	97.1845	100 - 42.3 - 10.8 - 2.04 - 0.313	http://nonlinear.com/redirect/outbound?p=chemspider&param=13628281	Pentacarboxyl porphyrinogen III		745.272	1	15.2053	1.25858e-06	1.94374e-05	11.5077
14.46_678.4316n	CSID35031794	*	M-H, M+FA-H	C33H62N2O12	39.1	2.44	1.99158	95.4768	100 - 37.6 - 9.34 - 1.74 - 0.267	http://nonlinear.com/redirect/outbound?p=chemspider&param=35031794	(3R,4S,5S,6R,7R,9R,10E,11S,12R,13S,14R)-6-{[(2S,6R)-4-(Dimethylamino)-3-hydroxy-6-methyltetrahydro-2H-pyran-2-yl]oxy}-14-ethyl-4,7,12,13-tetrahydroxy-10-{[(2-methoxyethoxy)methoxy]imino}-3,5,7,9,11,13_x000D_ -hexamethyloxacyclotetradecan-2-one (non-preferred name)	678.432	677.424	1	14.456	0.0138659	0.0492065	1.36978
14.45_719.2568m/z	CSID4444685	*	M-H	C35H44O16	38.8	1.91	1.51881	93.714	100 - 39 - 10.7 - 2.19 - 0.374	http://nonlinear.com/redirect/outbound?p=chemspider&param=4444685	Azadirachtin		719.257	1	14.4489	2.12246e-07	4.2874e-06	31.0991
14.45_643.2753m/z	CSID35013024	*	M+FA-H	C34H38N4O6	42	18.1	-3.36976	95.6959	100 - 38.9 - 8.6 - 1.38 - 0.178	http://nonlinear.com/redirect/outbound?p=chemspider&param=35013024	3,3'-[7,12-Bis(1-hydroxyethyl)-3,8,13,17-tetramethyl-2,18-porphyrindiyl]dipropanoic acid		643.275	1	14.4489	7.64087e-09	2.5101e-07	9.87281
14.45_625.2660m/z	CSID30791519	*	M-H	C35H38N4O7	39.4	27.9	-1.19908	70.6286	100 - 40 - 9.24 - 1.56 - 0.212	http://nonlinear.com/redirect/outbound?p=chemspider&param=30791519	3-{(2Z,3S,4S)-5-[(2Z,5R)-2-[(3-Ethyl-5-formyl-4-methyl-1H-pyrrol-2-yl)methylene]-5-(methoxycarbonyl)-3-methyl-4-oxo-1,2,4,5-tetrahydrocyclopenta[b]pyrrol-6-yl]-3-methyl-2-[(3-methyl-5-oxo-4-vinyl-2,5-_x000D_ dihydro-1H-pyrrol-2-yl)methylene]-3,4-dihydro-2H-pyrrol-4-yl}propanoic acid		625.266	1	14.4489	2.03677e-08	5.7194e-07	9.99884
11.47_223.0608m/z	45738	*	M-H	C11H12O5	54.1	75.1	-1.86515	97.5934	100 - 12.2 - 1.71 - 0.148		Sinapic acid		223.061	1	11.4735	3.77534e-08	9.61481e-07	6.61519
19.77_311.2221m/z	CSID4943210	*	M-H	C18H32O4	46.6	36.9	-2.29042	98.9835	100 - 20 - 2.71 - 0.277	http://nonlinear.com/redirect/outbound?p=chemspider&param=4943210	8(R)-hydroperoxylinoleic acid		311.222	1	19.7716	0.000724176	0.00438991	7.3911
11.47_679.1510m/z	50364	*	M-H	C30H32O18	39.1	0	-0.886764	96.6552	100 - 33.5 - 9.13 - 1.81 - 0.308		Kaempferol 3-(6G-malonylneohesperidoside)		679.151	1	11.4664	1.00627e-10	6.08109e-09	9.52973
8.24_353.0873m/z	CSID1405788	*	M-H	C16H18O9	45.1	32	-1.52975	95.3322	100 - 17.9 - 3.35 - 0.408	http://nonlinear.com/redirect/outbound?p=chemspider&param=1405788	Chlorogenic acid		353.087	1	8.23543	8.18848e-06	9.66341e-05	3.99459
7.54_978.2639n	86140	*	M-H, M+FA-H	C44H50O25	39	0	-0.268046	95.442	100 - 49.1 - 16.9 - 4.37 - 0.945 - 0.176	http://nonlinear.com/redirect/outbound?p=hmdb&param=HMDB29267	Kaempferol 3-O-sinapoyl-sophoroside 7-O-glucoside	978.264	977.257	1	7.5369	3.55232e-07	6.62234e-06	3.79297
7.54_816.2104n	50110	*	M-H, M+FA-H	C38H40O20	38.8	0	-1.11483	95.5911	100 - 42.3 - 12.8 - 2.91 - 0.553		Kaempferol 3-(6''-sinapylglucosyl)-(1->2)-galactoside	816.21	815.203	1	7.5369	2.9395e-08	7.78697e-07	3.4904
7.34_963.2415m/z	50576	*	M-H	C43H48O25	39.7	0	0.28014	98.6426	100 - 48 - 16.4 - 4.19 - 0.899 - 0.166		Quercetin 3-[2'''-(E)-caffeylsophoroside]-7-glucoside		963.241	1	7.34307	0.00100711	0.00576777	1.78929
7.24_353.0875m/z	3498	*	M-H	C16H18O9	42.4	28.8	-0.906312	84.2231	100 - 17.9 - 3.35 - 0.408		Chlorogenic Acid		353.087	1	7.24247	2.27733e-05	0.000230815	3.23203
7.23_994.2594n	50570	*	M-H, M+FA-H	C44H50O26	37.7	0	0.368358	88.7634	100 - 49.2 - 17.2 - 4.48 - 0.981 - 0.185		Quercetin 3-(6''''-sinapylsophorotrioside)	994.259	993.252	1	7.2281	2.5012e-06	3.49318e-05	4.18337
7.16_933.2311m/z	50574	*	M-H	C42H46O24	39.8	0	0.499097	99.3936	100 - 46.9 - 15.7 - 3.91 - 0.82 - 0.148		Quercetin 3-p-coumarylsophoroside-7-glucoside		933.231	1	7.15627	4.23482e-05	0.000396646	2.13073
7.16_772.1857n	50109	*	M-H, M+FA-H	C36H36O19	39.5	0	0.754011	98.6397	100 - 40.1 - 11.7 - 2.55 - 0.468		Kaempferol 3-(6'''-caffeylglucosyl)-(1->2)-galactoside	772.186	771.178	1	7.15627	7.37205e-05	0.000633612	2.03413
7.02_963.2416m/z	CSID30776909	*	M-H	C43H48O25	51.3	58.2	0.373705	98.7274	100 - 48 - 16.4 - 4.19 - 0.899 - 0.166	http://nonlinear.com/redirect/outbound?p=chemspider&param=30776909	3-[[O-D-Apio-√é¬≤-D-furanosyl-(1√¢‚Ä†‚Äô2)-O-[2-O-[(2E)-3-(4-hydroxy-3-methoxyphenyl)-1-oxo-2-propen-1-yl]-√é¬≤-D-glucopyranosyl-(1√¢‚Ä†‚Äô6)]-√é¬≤-D-glucopyranosyl]oxy]-2-(3,4-dihydroxyphenyl)-5,7-dihydroxy-6-methoxy-4H-1-benzopyran-4-one		963.242	1	7.01977	6.08e-06	7.52411e-05	9.31499
7.02_801.1913m/z	50675	*	M-H	C37H38O20	38.2	0	3.63837	95.3929	100 - 41.2 - 12.4 - 2.77 - 0.523		Quercetin 3-(2'''-feruloylsophoroside)		801.191	1	7.01977	0.000263739	0.00187878	4.05924
6.89_1095.2837m/z	50388	*	M-H	C48H56O29	39.2	0	0.225161	96.0407	100 - 53.7 - 20.1 - 5.62 - 1.32 - 0.267		Kaempferol 3-(2'''-(E)-caffeoylglucosyl)-(1->2)-glucoside-7-cellobioside		1095.28	1	6.89073	0.000776472	0.00464689	2.45054
6.80_949.2262m/z	50571	*	M+FA-H	C41H44O23	39.6	0	0.770415	98.701	100 - 45.7 - 14.9 - 3.64 - 0.747 - 0.132		Quercetin 3-(2'''-p-coumarylsambubioside)-7-glucoside		949.226	1	6.79823	0.000288692	0.00202255	2.72923
5.96_227.0195m/z	CSID190367	*	M+FA-H	C8H6O5	39.2	0	-1.53747	97.979	100 - 8.91 - 1.38	http://nonlinear.com/redirect/outbound?p=chemspider&param=190367	(2,4-Dihydroxyphenyl)(oxo)acetic acid		227.019	1	5.9556	4.58144e-08	1.1347e-06	24.1656
4.30_133.0135m/z	63096	*	M-H	C4H6O5	49.3	53.4	-5.83724	99.806	100 - 4.59 - 1.11	http://nonlinear.com/redirect/outbound?p=hmdb&param=HMDB31518	D-(+)-Malic acid		133.013	1	4.30007	0.000197349	0.00146747	23.0092
3.58_245.1135m/z	CSID28533246	*	M-H	C10H18N2O5	40.8	9.65	-3.14888	97.9788	100 - 11.9 - 1.68 - 0.144	http://nonlinear.com/redirect/outbound?p=chemspider&param=28533246	2,4-Diacetamido-2,4,6-trideoxy-alpha-D-mannopyranose		245.114	1	3.58442	0.0011054	0.00622988	2.48503
7.02_962.2310n	46853	*	M-H, M+FA-H	C43H46O25	37.1	0	-1.8736	87.9649	100 - 48 - 16.4 - 4.19 - 0.898 - 0.166		Pelargonidin 3-(6-(malonyl)glucoside)-7-(6-(4-(glucosyl)-p-hydroxybenzoyl)glucoside)	962.231	1007.23	1	7.01977	2.51106e-06	3.50333e-05	5.67736
8.66_817.1858m/z	50109	*	M+FA-H	C36H36O19	37	0	3.29693	88.7904	100 - 40.1 - 11.7 - 2.55 - 0.468		Kaempferol 3-(6'''-caffeylglucosyl)-(1->2)-galactoside		817.186	1	8.65823	7.64335e-05	0.000653637	3.89572
8.97_787.1726m/z	49006	*	M-H	C36H36O20	39.1	0	-0.108054	95.7195	100 - 40.1 - 11.9 - 2.64 - 0.493		Quercetin 3-(6''-caffeoylsophoroside)		787.173	1	8.96553	6.84012e-09	2.28325e-07	3.09719
11.47_208.0373m/z	CSID30791554	*	M-H	C6H11NO5P	47.3	51.5	-3.7002	89.351	100 - 7.17 - 1.25	http://nonlinear.com/redirect/outbound?p=chemspider&param=30791554	N-Acetyldemethylphosphinothricin		208.037	1	11.4664	3.8199e-09	1.39906e-07	6.96601
11.36_771.1780m/z	50218	*	M-H	C36H36O19	38.7	0	0.234328	93.636	100 - 40.1 - 11.7 - 2.55 - 0.468		Kaempferol 3-caffeylsophoroside		771.178	1	11.3591	7.52924e-07	1.25736e-05	3.04803
11.14_785.1949m/z	50368	*	M-H	C37H38O19	36.7	0	1.78102	85.738	100 - 41.2 - 12.2 - 2.68 - 0.496		Kaempferol 3-(6''-(E)-feruloylglucosyl)-(1->2)-galactoside		785.195	1	11.1381	7.4751e-11	4.67313e-09	3.03033
10.66_753.2240m/z	48989	*	M-H	C34H42O19	37.3	0	-1.02738	87.6593	100 - 38 - 10.9 - 2.32 - 0.419		Kaempferol 4'-methyl ether 3-(4Rha-rhamnosylrutinoside)		753.224	1	10.6597	2.48627e-10	1.31995e-08	6.42471
9.98_591.0996m/z	CSID74886691	*	M+FA-H	C25H22O14	41.7	15.1	0.75379	94.3724	100 - 27.8 - 6.6 - 1.12 - 0.165	http://nonlinear.com/redirect/outbound?p=chemspider&param=74886691	6-Hydroxy-10,11-dimethoxy-7-oxo-3a,12c-dihydro-7H-furo[3',2':4,5]furo[2,3-c]xanthen-8-yl hexopyranosiduronic acid		591.1	1	9.98138	1.47955e-08	4.36498e-07	9.71978
9.98_318.0345n	CSID4444999	*	M-H, M+FA-H	C15H10O8	41.4	18.4	-9.663	98.9819	100 - 16.6 - 2.94 - 0.336	http://nonlinear.com/redirect/outbound?p=chemspider&param=4444999	Quercetagetin	318.034	363.033	1	9.98138	3.69696e-07	6.86326e-06	2.25675
9.98_295.0457m/z	86490	*	M-H	C13H12O8	39.7	0	-0.763831	99.4649	100 - 14.5 - 2.62 - 0.278	http://nonlinear.com/redirect/outbound?p=hmdb&param=HMDB29783	Mono-trans-p-coumaroylmesotartaric acid		295.046	1	9.98138	5.50125e-08	1.32981e-06	3.31197
9.98_179.0345m/z	3316	*	M-H	C9H8O4	45.2	29.7	-2.51913	99.3963	100 - 9.98 - 1.27		Caffeic Acid		179.035	1	9.98138	4.79123e-08	1.1788e-06	3.98604
9.97_621.1095m/z	48790	*	M-H	C27H26O17	39.4	0	-0.286754	97.5151	100 - 30.1 - 7.88 - 1.46 - 0.238		Apigenin 7-glucuronosyl-(1->2)-glucuronide		621.11	1	9.97422	1.20763e-07	2.60836e-06	24.4662
9.96_325.0563m/z	CSID20058463	*	M-H	C14H14O9	44.9	28.6	-0.696511	96.6816	100 - 15.6 - 2.99 - 0.34	http://nonlinear.com/redirect/outbound?p=chemspider&param=20058463	Fertaric acid		325.056	1	9.95978	3.98537e-06	5.17713e-05	7.29849
9.96_209.0450m/z	CSID141117	*	M-H	C10H10O5	46.5	35.7	-2.42846	99.7522	100 - 11.1 - 1.59 - 0.131	http://nonlinear.com/redirect/outbound?p=chemspider&param=141117	5-Hydroxyferulic acid		209.045	1	9.95978	1.80446e-05	0.000189237	8.80982
9.95_348.0426n	CSID74852940	*	M-H, M+FA-H	C16H12O9	39	12.9	-15.8896	98.4253	100 - 17.8 - 3.34 - 0.406	http://nonlinear.com/redirect/outbound?p=chemspider&param=74852940	3,5,7-Trihydroxy-6-methoxy-2-(2,4,5-trihydroxyphenyl)-4H-chromen-4-one	348.043	393.041	1	9.95257	7.65231e-06	9.1197e-05	4.62131
9.78_861.2098m/z	50110	*	M+FA-H	C38H40O20	38.2	0	0.419021	91.5631	100 - 42.3 - 12.8 - 2.91 - 0.553		Kaempferol 3-(6''-sinapylglucosyl)-(1->2)-galactoside		861.21	1	9.7814	6.90404e-07	1.17047e-05	3.47591
9.60_179.0345m/z	3316	*	M-H	C9H8O4	48.5	45.9	-2.44653	99.7156	100 - 9.98 - 1.27		Caffeic Acid		179.035	1	9.59525	1.05693e-05	0.000120373	63.442
9.58_771.1780m/z	50218	*	M-H	C36H36O19	39.7	0	0.223501	98.6975	100 - 40.1 - 11.7 - 2.55 - 0.468		Kaempferol 3-caffeylsophoroside		771.178	1	9.58093	3.44069e-06	4.57613e-05	2.44781
9.57_209.0451m/z	CSID141117	*	M-H	C10H10O5	48.1	44.9	-2.08727	98.1986	100 - 11.1 - 1.59 - 0.131	http://nonlinear.com/redirect/outbound?p=chemspider&param=141117	5-Hydroxyferulic acid		209.045	1	9.57377	7.35332e-06	8.81044e-05	46.0905
9.46_801.1883m/z	49003	*	M+FA-H	C36H36O18	38.6	0	-0.0601112	93.1396	100 - 40 - 11.5 - 2.47 - 0.444		Quercetin 3-(2G-(E)-p-coumaroylrutinoside)		801.188	1	9.45997	4.03583e-06	5.23564e-05	2.3983
9.24_801.1884m/z	CSID74886647	*	M-H	C33H38O23	48	65.1	19.078	93.6442	100 - 37 - 11.4 - 2.52 - 0.486	http://nonlinear.com/redirect/outbound?p=chemspider&param=74886647	6-(4-{5,7-Dihydroxy-4-oxo-6,8-bis[3,4,5-trihydroxy-6-(hydroxymethyl)tetrahydro-2H-pyran-2-yl]-4H-chromen-2-yl}-2,5-dihydroxyphenoxy)-3,4,5-trihydroxytetrahydro-2H-pyran-2-carboxylic acid (non-preferre_x000D_ d name)		801.188	1	9.2369	5.27308e-08	1.28645e-06	7.8544

## Sheet: day 0 vs day 3
Compound	Compound ID	Accepted?	Adducts	Formula	Score	Fragmentation Score	Mass Error (ppm)	Isotope Similarity	Theoretical Isotope Distribution	Link	Description	Neutral mass (Da)	m/z	Charge	Retention time (min)	Anova (p)	q Value	Max Fold Change
11.14_785.1949m/z	50368	*	M-H	C37H38O19	36.7	0	1.78102	85.738	100 - 41.2 - 12.2 - 2.68 - 0.496		Kaempferol 3-(6''-(E)-feruloylglucosyl)-(1->2)-galactoside		785.195	1	11.1381	3.82597e-06	1.17519e-05	3.21269
11.47_679.1510m/z	50364	*	M-H	C30H32O18	39.1	0	-0.886764	96.6552	100 - 33.5 - 9.13 - 1.81 - 0.308		Kaempferol 3-(6G-malonylneohesperidoside)		679.151	1	11.4664	1.65548e-07	7.55754e-07	8.8342
11.66_959.2832m/z	95557	*	M-H	C45H52O23	38.6	0	0.523987	93.5263	100 - 50.1 - 17 - 4.34 - 0.919 - 0.168	http://nonlinear.com/redirect/outbound?p=hmdb&param=HMDB41127	1,2,2'-Trisinapoylgentiobioside		959.283	1	11.6587	8.8442e-07	3.29413e-06	13.2631
10.66_753.2240m/z	48989	*	M-H	C34H42O19	37.3	0	-1.02738	87.6593	100 - 38 - 10.9 - 2.32 - 0.419		Kaempferol 4'-methyl ether 3-(4Rha-rhamnosylrutinoside)		753.224	1	10.6597	1.00433e-06	3.68737e-06	5.92926
11.47_208.0373m/z	CSID30791554	*	M-H	C6H11NO5P	47.3	51.5	-3.7002	89.351	100 - 7.17 - 1.25	http://nonlinear.com/redirect/outbound?p=chemspider&param=30791554	N-Acetyldemethylphosphinothricin		208.037	1	11.4664	8.08463e-07	3.05098e-06	6.82268
11.47_704.1253n	50809	*	M-H, M+FA-H	C28H32O19S	38.6	0	-0.810175	94.0494	100 - 32.2 - 13.4 - 3.18 - 0.716 - 0.128		Isorhamnetin 3-(4''-sulfatorutinoside)	704.125	703.118	1	11.4735	2.95898e-06	9.37812e-06	8.69265
8.97_787.1726m/z	49006	*	M-H	C36H36O20	39.1	0	-0.108054	95.7195	100 - 40.1 - 11.9 - 2.64 - 0.493		Quercetin 3-(6''-caffeoylsophoroside)		787.173	1	8.96553	0.000156524	0.000295816	4.2099
14.45_643.2753m/z	CSID35013024	*	M+FA-H	C34H38N4O6	42	18.1	-3.36976	95.6959	100 - 38.9 - 8.6 - 1.38 - 0.178	http://nonlinear.com/redirect/outbound?p=chemspider&param=35013024	3,3'-[7,12-Bis(1-hydroxyethyl)-3,8,13,17-tetramethyl-2,18-porphyrindiyl]dipropanoic acid		643.275	1	14.4489	1.89776e-10	1.8837e-09	10.3274
11.47_701.1332m/z	51367	*	M+FA-H	C31H28O16	37.1	0	-4.1063	90.2804	100 - 34.5 - 9.04 - 1.75 - 0.288		Quercetagetin 4'-methyl ether 7-(6-(E)-caffeylglucoside)		701.133	1	11.4735	3.88605e-06	1.19104e-05	11.0532
9.98_591.0996m/z	CSID74886691	*	M+FA-H	C25H22O14	41.7	15.1	0.75379	94.3724	100 - 27.8 - 6.6 - 1.12 - 0.165	http://nonlinear.com/redirect/outbound?p=chemspider&param=74886691	6-Hydroxy-10,11-dimethoxy-7-oxo-3a,12c-dihydro-7H-furo[3',2':4,5]furo[2,3-c]xanthen-8-yl hexopyranosiduronic acid		591.1	1	9.98138	9.58396e-06	2.61586e-05	9.22014
14.45_625.2660m/z	CSID30791519	*	M-H	C35H38N4O7	39.4	27.9	-1.19908	70.6286	100 - 40 - 9.24 - 1.56 - 0.212	http://nonlinear.com/redirect/outbound?p=chemspider&param=30791519	3-{(2Z,3S,4S)-5-[(2Z,5R)-2-[(3-Ethyl-5-formyl-4-methyl-1H-pyrrol-2-yl)methylene]-5-(methoxycarbonyl)-3-methyl-4-oxo-1,2,4,5-tetrahydrocyclopenta[b]pyrrol-6-yl]-3-methyl-2-[(3-methyl-5-oxo-4-vinyl-2,5-_x000D_ dihydro-1H-pyrrol-2-yl)methylene]-3,4-dihydro-2H-pyrrol-4-yl}propanoic acid		625.266	1	14.4489	2.27034e-09	1.71356e-08	9.99516
7.54_816.2104n	50110	*	M-H, M+FA-H	C38H40O20	38.8	0	-1.11483	95.5911	100 - 42.3 - 12.8 - 2.91 - 0.553		Kaempferol 3-(6''-sinapylglucosyl)-(1->2)-galactoside	816.21	815.203	1	7.5369	1.47246e-05	3.79397e-05	3.11521
11.47_339.0719m/z	CSID10128116	*	M-H	C15H16O9	46	31.7	-0.648711	98.9676	100 - 16.8 - 3.16 - 0.373	http://nonlinear.com/redirect/outbound?p=chemspider&param=10128116	Sinapoyl malate		339.072	1	11.4735	5.60296e-06	1.63387e-05	5.5926
11.47_223.0608m/z	45738	*	M-H	C11H12O5	54.1	75.1	-1.86515	97.5934	100 - 12.2 - 1.71 - 0.148		Sinapic acid		223.061	1	11.4735	3.42496e-06	1.06688e-05	6.28305
5.96_227.0195m/z	CSID190367	*	M+FA-H	C8H6O5	39.2	0	-1.53747	97.979	100 - 8.91 - 1.38	http://nonlinear.com/redirect/outbound?p=chemspider&param=190367	(2,4-Dihydroxyphenyl)(oxo)acetic acid		227.019	1	5.9556	3.00581e-08	1.70004e-07	26.0483
9.98_179.0345m/z	3316	*	M-H	C9H8O4	45.2	29.7	-2.51913	99.3963	100 - 9.98 - 1.27		Caffeic Acid		179.035	1	9.98138	0.000371709	0.00062957	4.99612
9.98_295.0457m/z	86490	*	M-H	C13H12O8	39.7	0	-0.763831	99.4649	100 - 14.5 - 2.62 - 0.278	http://nonlinear.com/redirect/outbound?p=hmdb&param=HMDB29783	Mono-trans-p-coumaroylmesotartaric acid		295.046	1	9.98138	0.000520578	0.000847847	4.09524
11.67_1269.3532m/z	47163	*	M-H	C59H66O31	39.4	0	1.31433	98.4123	100 - 65.8 - 27.6 - 8.7 - 2.26 - 0.503		Malvidin 3-O-[6-O-[4-O-[4-O-(6-O-caffeoyl-beta-D-glucopyranosyl)-p-coumaroyl]-alpha-L-rhamnosyl]-beta-D-glucopyranoside]-5-O-beta-D-glucopyranoside		1269.35	1	11.6659	0.00052875	0.000859976	30.8853
9.97_621.1095m/z	48790	*	M-H	C27H26O17	39.4	0	-0.286754	97.5151	100 - 30.1 - 7.88 - 1.46 - 0.238		Apigenin 7-glucuronosyl-(1->2)-glucuronide		621.11	1	9.97422	2.61093e-05	6.24505e-05	19.2759
14.45_719.2568m/z	CSID4444685	*	M-H	C35H44O16	38.8	1.91	1.51881	93.714	100 - 39 - 10.7 - 2.19 - 0.374	http://nonlinear.com/redirect/outbound?p=chemspider&param=4444685	Azadirachtin		719.257	1	14.4489	5.98543e-10	5.2165e-09	28.1302
7.54_978.2639n	86140	*	M-H, M+FA-H	C44H50O25	39	0	-0.268046	95.442	100 - 49.1 - 16.9 - 4.37 - 0.945 - 0.176	http://nonlinear.com/redirect/outbound?p=hmdb&param=HMDB29267	Kaempferol 3-O-sinapoyl-sophoroside 7-O-glucoside	978.264	977.257	1	7.5369	1.05579e-05	2.84299e-05	3.91263
9.98_318.0345n	CSID4444999	*	M-H, M+FA-H	C15H10O8	41.4	18.4	-9.663	98.9819	100 - 16.6 - 2.94 - 0.336	http://nonlinear.com/redirect/outbound?p=chemspider&param=4444999	Quercetagetin	318.034	363.033	1	9.98138	0.00141331	0.00200923	3.01775
13.79_252.1333n	CSID35014081	*	M-H, M+FA-H	C14H20O4	39.8	17.7	-11.4684	93.6568	100 - 15.5 - 1.95 - 0.178	http://nonlinear.com/redirect/outbound?p=chemspider&param=35014081	1,7-Dihydroxy-6,6-dimethyl-3,5,5a,6,7,8,9a,9b-octahydronaphtho[1,2-c]furan-9(1H)-one	252.133	297.131	1	13.7853	1.74065e-09	1.35573e-08	63.8258
9.78_861.2098m/z	50110	*	M+FA-H	C38H40O20	38.2	0	0.419021	91.5631	100 - 42.3 - 12.8 - 2.91 - 0.553		Kaempferol 3-(6''-sinapylglucosyl)-(1->2)-galactoside		861.21	1	9.7814	1.07733e-06	3.91903e-06	3.22397
11.36_771.1780m/z	50218	*	M-H	C36H36O19	38.7	0	0.234328	93.636	100 - 40.1 - 11.7 - 2.55 - 0.468		Kaempferol 3-caffeylsophoroside		771.178	1	11.3591	8.06238e-07	3.04407e-06	7.3321
15.21_745.2723m/z	CSID13628281	*	M+FA-H	C37H40N4O10	44.7	26.9	-0.418912	97.1845	100 - 42.3 - 10.8 - 2.04 - 0.313	http://nonlinear.com/redirect/outbound?p=chemspider&param=13628281	Pentacarboxyl porphyrinogen III		745.272	1	15.2053	0.00937134	0.0104129	14.7627
13.02_653.2659m/z	CSID16736703	*	M-H	C36H38N4O8	39.4	13	6.44863	91.2126	100 - 41.1 - 9.89 - 1.75 - 0.249	http://nonlinear.com/redirect/outbound?p=chemspider&param=16736703	3,8,12,17-tetramethyl-2,7,13,18-Porphinetetrapropionic acid		653.266	1	13.0217	2.31368e-06	7.56941e-06	3.05531
7.23_994.2594n	50570	*	M-H, M+FA-H	C44H50O26	37.7	0	0.368358	88.7634	100 - 49.2 - 17.2 - 4.48 - 0.981 - 0.185		Quercetin 3-(6''''-sinapylsophorotrioside)	994.259	993.252	1	7.2281	0.00011135	0.000219807	4.09141
7.02_962.2310n	46853	*	M-H, M+FA-H	C43H46O25	37.1	0	-1.8736	87.9649	100 - 48 - 16.4 - 4.19 - 0.898 - 0.166		Pelargonidin 3-(6-(malonyl)glucoside)-7-(6-(4-(glucosyl)-p-hydroxybenzoyl)glucoside)	962.231	1007.23	1	7.01977	0.000177093	0.000329485	4.72793
9.58_771.1780m/z	50218	*	M-H	C36H36O19	39.7	0	0.223501	98.6975	100 - 40.1 - 11.7 - 2.55 - 0.468		Kaempferol 3-caffeylsophoroside		771.178	1	9.58093	6.08108e-05	0.000130115	3.59673
9.96_325.0563m/z	CSID20058463	*	M-H	C14H14O9	44.9	28.6	-0.696511	96.6816	100 - 15.6 - 2.99 - 0.34	http://nonlinear.com/redirect/outbound?p=chemspider&param=20058463	Fertaric acid		325.056	1	9.95978	6.55432e-05	0.000138753	7.39997
9.46_801.1883m/z	49003	*	M+FA-H	C36H36O18	38.6	0	-0.0601112	93.1396	100 - 40 - 11.5 - 2.47 - 0.444		Quercetin 3-(2G-(E)-p-coumaroylrutinoside)		801.188	1	9.45997	2.82779e-05	6.6994e-05	3.05595
7.02_963.2416m/z	CSID30776909	*	M-H	C43H48O25	51.3	58.2	0.373705	98.7274	100 - 48 - 16.4 - 4.19 - 0.899 - 0.166	http://nonlinear.com/redirect/outbound?p=chemspider&param=30776909	3-[[O-D-Apio-√é¬≤-D-furanosyl-(1√¢‚Ä†‚Äô2)-O-[2-O-[(2E)-3-(4-hydroxy-3-methoxyphenyl)-1-oxo-2-propen-1-yl]-√é¬≤-D-glucopyranosyl-(1√¢‚Ä†‚Äô6)]-√é¬≤-D-glucopyranosyl]oxy]-2-(3,4-dihydroxyphenyl)-5,7-dihydroxy-6-methoxy-4H-1-benzopyran-4-one		963.242	1	7.01977	0.0002765	0.000486296	8.27439
13.79_229.1441m/z	CSID21418733	*	M-H	C12H22O4	43.7	21.4	-1.83494	99.1898	100 - 13.4 - 1.65 - 0.141	http://nonlinear.com/redirect/outbound?p=chemspider&param=21418733	9-Ethyl-3-(hydroxymethyl)-1,7-dioxaspiro[5.5]undecan-4-ol		229.144	1	13.7853	7.1723e-10	6.15019e-09	138.729
9.57_209.0451m/z	CSID141117	*	M-H	C10H10O5	48.1	44.9	-2.08727	98.1986	100 - 11.1 - 1.59 - 0.131	http://nonlinear.com/redirect/outbound?p=chemspider&param=141117	5-Hydroxyferulic acid		209.045	1	9.57377	2.46504e-06	7.99654e-06	63.3313
9.95_348.0426n	CSID74852940	*	M-H, M+FA-H	C16H12O9	39	12.9	-15.8896	98.4253	100 - 17.8 - 3.34 - 0.406	http://nonlinear.com/redirect/outbound?p=chemspider&param=74852940	3,5,7-Trihydroxy-6-methoxy-2-(2,4,5-trihydroxyphenyl)-4H-chromen-4-one	348.043	393.041	1	9.95257	0.00019244	0.000354745	5.15021
8.24_353.0873m/z	CSID1405788	*	M-H	C16H18O9	45.1	32	-1.52975	95.3322	100 - 17.9 - 3.35 - 0.408	http://nonlinear.com/redirect/outbound?p=chemspider&param=1405788	Chlorogenic acid		353.087	1	8.23543	7.43061e-05	0.000154632	5.16712
9.60_179.0345m/z	3316	*	M-H	C9H8O4	48.5	45.9	-2.44653	99.7156	100 - 9.98 - 1.27		Caffeic Acid		179.035	1	9.59525	3.31356e-05	7.66091e-05	122.509
9.96_209.0450m/z	CSID141117	*	M-H	C10H10O5	46.5	35.7	-2.42846	99.7522	100 - 11.1 - 1.59 - 0.131	http://nonlinear.com/redirect/outbound?p=chemspider&param=141117	5-Hydroxyferulic acid		209.045	1	9.95978	0.000262826	0.00046519	8.69072
13.91_601.2666m/z	85499	*	M+FA-H	C32H36N4O5	39.3	0	-0.38732	97.1505	100 - 36.7 - 7.56 - 1.13 - 0.135	http://nonlinear.com/redirect/outbound?p=hmdb&param=HMDB15436	Quinidine barbiturate		601.267	1	13.914	2.85753e-06	9.10519e-06	42.3901
7.24_353.0875m/z	3498	*	M-H	C16H18O9	42.4	28.8	-0.906312	84.2231	100 - 17.9 - 3.35 - 0.408		Chlorogenic Acid		353.087	1	7.24247	7.01219e-05	0.000147215	4.14779
7.16_933.2311m/z	50574	*	M-H	C42H46O24	39.8	0	0.499097	99.3936	100 - 46.9 - 15.7 - 3.91 - 0.82 - 0.148		Quercetin 3-p-coumarylsophoroside-7-glucoside		933.231	1	7.15627	0.00210783	0.0028362	2.72202
13.76_297.1696m/z	CSID8419423	*	M+FA-H	C15H24O3	47.3	45	-4.58053	96.6639	100 - 16.6 - 1.91 - 0.165	http://nonlinear.com/redirect/outbound?p=chemspider&param=8419423	(1E,6R,7R,8S)-6,7-Dihydroxy-8-isopropyl-5-methylene-1-cyclodecene-1-carbaldehyde		297.17	1	13.7638	1.52502e-10	1.55546e-09	7.73782
3.51_231.0976m/z	CSID35032808	*	M-H	C9H16N2O5	43.4	27.4	-4.49172	95.0292	100 - 10.8 - 1.56 - 0.127	http://nonlinear.com/redirect/outbound?p=chemspider&param=35032808	4-Hydroxyprolylthreonine		231.098	1	3.50708	6.76916e-05	0.000142773	2.91054
7.16_772.1857n	50109	*	M-H, M+FA-H	C36H36O19	39.5	0	0.754011	98.6397	100 - 40.1 - 11.7 - 2.55 - 0.468		Kaempferol 3-(6'''-caffeylglucosyl)-(1->2)-galactoside	772.186	771.178	1	7.15627	0.00313764	0.0040024	2.31033
17.74_307.1909m/z	88500	*	M+FA-H	C17H26O2	39	0	-2.08079	97.3201	100 - 18.8 - 2.07 - 0.169	http://nonlinear.com/redirect/outbound?p=hmdb&param=HMDB32501	Santalyl acetate		307.191	1	17.738	7.05016e-06	1.99703e-05	71.129
13.87_227.1285m/z	CSID13352546	*	M-H	C12H20O4	39.6	1.75	-1.7397	98.4243	100 - 13.4 - 1.64 - 0.14	http://nonlinear.com/redirect/outbound?p=chemspider&param=13352546	5-Heptyl-2-oxotetrahydro-3-furancarboxylic acid		227.128	1	13.8711	1.64598e-08	9.94342e-08	15.2057
4.30_133.0135m/z	63096	*	M-H	C4H6O5	49.3	53.4	-5.83724	99.806	100 - 4.59 - 1.11	http://nonlinear.com/redirect/outbound?p=hmdb&param=HMDB31518	D-(+)-Malic acid		133.013	1	4.30007	2.13832e-08	1.25397e-07	242.469
7.02_801.1913m/z	50675	*	M-H	C37H38O20	38.2	0	3.63837	95.3929	100 - 41.2 - 12.4 - 2.77 - 0.523		Quercetin 3-(2'''-feruloylsophoroside)		801.191	1	7.01977	0.00149256	0.00210657	3.59254
6.80_949.2262m/z	50571	*	M+FA-H	C41H44O23	39.6	0	0.770415	98.701	100 - 45.7 - 14.9 - 3.64 - 0.747 - 0.132		Quercetin 3-(2'''-p-coumarylsambubioside)-7-glucoside		949.226	1	6.79823	0.00379987	0.00472035	3.29709
13.42_608.2680n	CSID2339065	*	M-H, M+FA-H	C35H36N4O6	36.6	0	7.44477	91.2275	100 - 40 - 9.01 - 1.47 - 0.192	http://nonlinear.com/redirect/outbound?p=chemspider&param=2339065	3,8,13,17-tetramethyl-12-vinyl-2,7,18-Porphinetripropionic acid	608.268	653.266	1	13.4214	0.000141713	0.000271515	2.2994
19.77_311.2221m/z	CSID4943210	*	M-H	C18H32O4	46.6	36.9	-2.29042	98.9835	100 - 20 - 2.71 - 0.277	http://nonlinear.com/redirect/outbound?p=chemspider&param=4943210	8(R)-hydroperoxylinoleic acid		311.222	1	19.7716	2.32128e-06	7.58921e-06	17.3273
7.34_963.2415m/z	50576	*	M-H	C43H48O25	39.7	0	0.28014	98.6426	100 - 48 - 16.4 - 4.19 - 0.899 - 0.166		Quercetin 3-[2'''-(E)-caffeylsophoroside]-7-glucoside		963.241	1	7.34307	0.00334504	0.00422955	2.16167
16.10_315.0506m/z	3445	*	M-H	C16H12O7	51.1	58.3	-1.1909	98.4886	100 - 17.7 - 2.91 - 0.331		Isorhamnetin		315.051	1	16.1042	0.0232487	0.0222316	42.2382
16.38_213.1492m/z	CSID30790802	*	M+FA-H	C11H20O	52.4	65.9	-2.21386	98.5944	100 - 12.2 - 0.881	http://nonlinear.com/redirect/outbound?p=chemspider&param=30790802	(2R)-1,2,7,7-Tetramethylbicyclo[2.2.1]heptan-2-ol		213.149	1	16.3823	0.00396866	0.00490477	2.80332
14.46_678.4316n	CSID35031794	*	M-H, M+FA-H	C33H62N2O12	39.1	2.44	1.99158	95.4768	100 - 37.6 - 9.34 - 1.74 - 0.267	http://nonlinear.com/redirect/outbound?p=chemspider&param=35031794	(3R,4S,5S,6R,7R,9R,10E,11S,12R,13S,14R)-6-{[(2S,6R)-4-(Dimethylamino)-3-hydroxy-6-methyltetrahydro-2H-pyran-2-yl]oxy}-14-ethyl-4,7,12,13-tetrahydroxy-10-{[(2-methoxyethoxy)methoxy]imino}-3,5,7,9,11,13_x000D_ -hexamethyloxacyclotetradecan-2-one (non-preferred name)	678.432	677.424	1	14.456	4.82193e-06	1.43237e-05	2.1884
16.49_327.2174m/z	CSID22912859	*	M-H	C18H32O5	51.7	62.9	-0.797532	96.6172	100 - 20 - 2.93 - 0.319	http://nonlinear.com/redirect/outbound?p=chemspider&param=22912859	(10E,15Z)-9,12,13-Trihydroxy-10,15-octadecadienoic acid		327.217	1	16.4896	0.000121507	0.000237218	2.07485
15.40_329.2332m/z	CSID8034429	*	M-H	C18H34O5	48.8	45.7	-0.575587	98.9247	100 - 20 - 2.93 - 0.32	http://nonlinear.com/redirect/outbound?p=chemspider&param=8034429	(-)-pinellic acid		329.233	1	15.4049	0.000346409	0.000593031	2.68683
5.22_344.0397m/z	CSID74886369	*	M-H	C10H12N5O7P	45.4	29	-1.24386	99.3502	100 - 13 - 2.23 - 0.217	http://nonlinear.com/redirect/outbound?p=chemspider&param=74886369	2-Amino-6-[(2,5-dihydroxy-2-oxido-1,3,2-dioxaphosphinan-4-yl)carbonyl]-7,8-dihydro-4(6H)-pteridinone		344.04	1	5.22033	0.0956775	0.0730386	2.13927
4.05_588.0735m/z	CSID389769	*	M-H	C16H25N5O15P2	41.1	10.7	-2.51752	97.6082	100 - 20 - 4.98 - 0.729 - 0.108	http://nonlinear.com/redirect/outbound?p=chemspider&param=389769	ADP-mannose		588.073	1	4.05357	0.0200718	0.0196129	2.29031
4.04_328.0444m/z	92	*	M-H	C10H12N5O6P	45.1	29.3	-2.673	99.3206	100 - 13 - 2.02 - 0.189		cAMP		328.044	1	4.0386	0.0182476	0.0180706	3.4721
5.22_689.0879m/z	CSID4883312	*	M-H	C20H24N10O14P2	41.1	8.42	0.464262	97.6557	100 - 26.1 - 6.16 - 1.01 - 0.148	http://nonlinear.com/redirect/outbound?p=chemspider&param=4883312	cyclic diguanylic acid		689.088	1	5.22033	0.0370018	0.0331082	3.3594
3.55_609.0739m/z	CSID388455	*	M+FA-H	C16H26N2O16P2	38.7	4.94	-0.12283	88.8783	100 - 18.9 - 4.99 - 0.718 - 0.11	http://nonlinear.com/redirect/outbound?p=chemspider&param=388455	dTDP-D-glucose		609.074	1	3.55332	0.000639523	0.00101328	3.21027
4.04_426.0209m/z	34522	*	M-H	C10H15N5O10P2	42.9	21.5	-2.99489	96.6645	100 - 13.2 - 2.86 - 0.301		ADP		426.021	1	4.0386	0.0122276	0.0129065	3.0458
